# Supplementary material for: PTRF/Cavin-1 promotes efficient ribosomal RNA transcription in response to metabolic challenges
Source: eLife. 2016 Aug 16;5:e17508. doi: 10.7554/eLife.17508 (PMC4987143; doi:10.7554/eLife.17508)
Supplement: Supplementary file 1. — DOI: http://dx.doi.org/10.7554/eLife.17508.014 [file elife-17508-supp1.xlsx]

## Sheet: Sheet1
1	rRNA termination region	Forward	GGAGGATGTCGCGGTGTGGA
		Reserse	AGGAGTAAAAGACGGACAACTG
2	47S	Forward	GGTTGAGGGCCACCTTATTT
		Reserse	GAAGAAAGACCGGGAAGAGAAA
3	p21	Forward	GGCCCGGAACATCTCAGG
		Reserse	AAATCTGTCAGGCTGGTCTGC
4	Gadd45	Forward	AGACCGAAAGGATGGACACG
		Reserse	GTACACGCCGACCGTAATG
5	Cdkn2a	Forward	GCTGGGTGGTCTTTGTGTA
		Reserse	TTAGCTCTGCTCTTGGGATTG
6	Atm	Forward	CCAGCTTTTTGATGCAGATACCA
		Reserse	CTTCCCAGCCTACGTCTATTTTC
7	Bax	Forward	AGACAGGGGCCTTTTTGCTAC
		Reserse	AATTCGCCGGAGACACTCG
8	Caps2	Forward	ACTGCAACAAGGATGGACTTC
		Reserse	GGGTTAAGATGAACATGGACTGT
